# Supplementary material for: Work stress, fatigue and risk behaviors at the wheel: Data to assess the association between psychosocial work factors and risky driving on Bus Rapid Transit drivers
Source: Data Brief. 2017 Sep 25;15:335–9. doi: 10.1016/j.dib.2017.09.032 (PMC5712049; doi:10.1016/j.dib.2017.09.032)
Supplement: Supplementary file 2 — Supplementary material [file mmc2.zip]

Archive with 3 entries (2 files):
- Database - DIB-D-17-00369.sav
- __MACOSX/
- __MACOSX/._Database - DIB-D-17-00369.sav
